# Supplementary material for: Exploring Global Interest in Propolis, Nanosilver, and Biomaterials: Insights and Implications for Dentistry from Big Data Analytics
Source: Dent J (Basel). 2025 Jun 6;13(6):253. doi: 10.3390/dj13060253 (PMC12192092; doi:10.3390/dj13060253)
Supplement: Supplementary file 1 [file dentistry-13-00253-s001.zip]

Archive with 1 entries (1 files):
- dentistry-3549715-supplementary.pdf
